# Supplementary material for: Temperature-Dependent Anisotropic Refractive Index in β-Ga2O3: Application in Interferometric Thermometers
Source: Nanomaterials (Basel). 2023 Mar 21;13(6):1126. doi: 10.3390/nano13061126 (PMC10058191; doi:10.3390/nano13061126)
Supplement: Supplementary file 1 [file nanomaterials-13-01126-s001.zip]

Archive with 1 entries (1 files):
- nanomaterials-2272517-supplementary.pdf
